# Supplementary material for: Gene Expression-Based Colorectal Cancer Prediction Using Machine Learning and SHAP Analysis
Source: Genes (Basel). 2026 Jan 20;17(1):114. doi: 10.3390/genes17010114 (PMC12841458; doi:10.3390/genes17010114)
Supplement: Supplementary file 1 [file genes-17-00114-s001.zip]

Archive with 1 entries (1 files):
- genes-4003902-supplementary.csv
