# Supplementary material for: Gene Expression-Based Colorectal Cancer Prediction Using Machine Learning and SHAP Analysis
Source: Genes (Basel). 2026 Jan 20;17(1):114. doi: 10.3390/genes17010114 (PMC12841458; doi:10.3390/genes17010114)
Supplement: Supplementary file 1 [file genes-17-00114-s001.zip › genes-4003902-supplementary.csv]

	id.exposure	id.outcome	outcome	exposure	method	nsnp	b	se	pval	lo_ci	up_ci	or	or_lci95	or_uci95
47	eqtl-a-ENSG00000003249	CRC	outcome	eqtl-a-ENSG00000003249	Inverse variance weighted	3	0.0925035317648621	0.0340387642406458	0.00657585300956057	0.0257875538531962	0.159219509676528	1.09691701560644	1.0261229294531	1.1725953144505
101	eqtl-a-ENSG00000005156	CRC	outcome	eqtl-a-ENSG00000005156	Inverse variance weighted	3	-0.0996793632005598	0.0364197917189116	0.00620106084956992	-0.171062154969627	-0.028296571431493	0.905127588726907	0.842769189550298	0.972100026950132
120	eqtl-a-ENSG00000005486	CRC	outcome	eqtl-a-ENSG00000005486	Inverse variance weighted	3	-0.092965208853668	0.0459670131402866	0.0431316285005309	-0.18306055460863	-0.00286986309870627	0.911225202314018	0.832717729314133	0.997134251021801
278	eqtl-a-ENSG00000010030	CRC	outcome	eqtl-a-ENSG00000010030	Inverse variance weighted	3	-0.0531992609869679	0.0232814264492774	0.0223098017369891	-0.0988308568275515	-0.00756766514638427	0.948191056171426	0.90589592117572	0.992460897535148
526	eqtl-a-ENSG00000026652	CRC	outcome	eqtl-a-ENSG00000026652	Inverse variance weighted	3	-0.130673456619533	0.0591460271143987	0.0271512676146671	-0.246599669763755	-0.014747243475312	0.877504270822709	0.781453470372595	0.985360964543359
757	eqtl-a-ENSG00000049239	CRC	outcome	eqtl-a-ENSG00000049239	Inverse variance weighted	4	0.0645936548560737	0.0290724332221547	0.0262956091192136	0.00761168574065055	0.121575623971497	1.06672547758762	1.00764072826131	1.12927476293857
1263	eqtl-a-ENSG00000069275	CRC	outcome	eqtl-a-ENSG00000069275	Inverse variance weighted	3	0.105210746225208	0.0350706116714477	0.00270007125510236	0.0364723473491702	0.173949145101245	1.1109447130914	1.03714562379541	1.1899950472039
1358	eqtl-a-ENSG00000071242	CRC	outcome	eqtl-a-ENSG00000071242	Inverse variance weighted	4	0.0725941366540454	0.0318676850917302	0.0227274189079912	0.0101334738742541	0.135054799433837	1.07529402590755	1.01018499139072	1.14459950603764
1376	eqtl-a-ENSG00000071909	CRC	outcome	eqtl-a-ENSG00000071909	Inverse variance weighted	3	-0.16597888839196	0.0594194363045967	0.0052166285527736	-0.28244098354897	-0.0495167932349507	0.847064116886253	0.753941135576488	0.951689176062334
1427	eqtl-a-ENSG00000072818	CRC	outcome	eqtl-a-ENSG00000072818	Inverse variance weighted	4	0.061264477327652	0.0310524830105301	0.0485031637413654	0.000401610627013008	0.122127344028291	1.06318006402882	1.00040169128336	1.12989797837934
1623	eqtl-a-ENSG00000076650	CRC	outcome	eqtl-a-ENSG00000076650	Inverse variance weighted	3	-0.399505316776326	0.0500753142173995	1.48616144665069e-15	-0.497652932642429	-0.301357700910223	0.670651724147941	0.607955899938545	0.739813093594569
1766	eqtl-a-ENSG00000080345	CRC	outcome	eqtl-a-ENSG00000080345	Inverse variance weighted	3	0.138089976265049	0.0679308091032505	0.0420723946336353	0.00494559042267786	0.27123436210742	1.14807884547355	1.00495784004053	1.31158241958759
1876	eqtl-a-ENSG00000084110	CRC	outcome	eqtl-a-ENSG00000084110	Inverse variance weighted	5	-0.0475525129027994	0.0234556337556746	0.042627791282291	-0.0935255550639216	-0.0015794707416773	0.95356039759336	0.910714743755329	0.998421775965769
1924	eqtl-a-ENSG00000085871	CRC	outcome	eqtl-a-ENSG00000085871	Inverse variance weighted	3	0.0548010217477285	0.0277290786154892	0.0481206313127266	0.000452027661369626	0.109150015834087	1.05633040698461	1.00045212984127	1.11532965490043
2222	eqtl-a-ENSG00000091490	CRC	outcome	eqtl-a-ENSG00000091490	Inverse variance weighted	3	0.0650708989271108	0.0317309647935268	0.0402955278505179	0.00287820793179831	0.127263589922423	1.06723468749626	1.00288235394899	1.13571634171277
2267	eqtl-a-ENSG00000092140	CRC	outcome	eqtl-a-ENSG00000092140	Inverse variance weighted	3	0.12230349275787	0.0490478646241905	0.0126471390822934	0.0261696780944566	0.218437307421283	1.13009702600326	1.02651511082519	1.24413101640049
2338	eqtl-a-ENSG00000095739	CRC	outcome	eqtl-a-ENSG00000095739	Inverse variance weighted	4	0.104720908575883	0.037051251831705	0.00470774134024663	0.0321004549857409	0.177341362166024	1.1104006638034	1.03262123204624	1.19403862317624
2462	eqtl-a-ENSG00000099968	CRC	outcome	eqtl-a-ENSG00000099968	Inverse variance weighted	3	0.0991795743546006	0.0401153157626748	0.0134223598453464	0.020553555459758	0.177805593249443	1.10426457935451	1.02076623438433	1.19459306170376
2585	eqtl-a-ENSG00000100299	CRC	outcome	eqtl-a-ENSG00000100299	Inverse variance weighted	4	-0.0754035923403787	0.0265240722931584	0.00447140469684467	-0.127390774034969	-0.0234164106457883	0.927369131712044	0.880389571983354	0.97685562598714
2668	eqtl-a-ENSG00000100448	CRC	outcome	eqtl-a-ENSG00000100448	Inverse variance weighted	4	-0.0546758847036839	0.0246536734615012	0.0265713285113696	-0.102997084688226	-0.00635468471914145	0.946791967987519	0.902129603466737	0.993665463588493
3078	eqtl-a-ENSG00000103168	CRC	outcome	eqtl-a-ENSG00000103168	Inverse variance weighted	3	0.0685625294550001	0.0275175584513097	0.012717201482864	0.0146281148904331	0.122496944019567	1.07096758987704	1.01473562936809	1.13031566584618
3109	eqtl-a-ENSG00000103202	CRC	outcome	eqtl-a-ENSG00000103202	Inverse variance weighted	3	0.0723679546898408	0.0329406311735173	0.0280261097825133	0.00780431758974696	0.136931591789935	1.07505084129569	1.00783485065449	1.14674969874284
3357	eqtl-a-ENSG00000104805	CRC	outcome	eqtl-a-ENSG00000104805	Inverse variance weighted	4	0.0587842406369255	0.0280768136071546	0.0362872971397494	0.00375368596690243	0.113814795306949	1.06054639323874	1.00376073986935	1.12054457555103
3446	eqtl-a-ENSG00000105136	CRC	outcome	eqtl-a-ENSG00000105136	Inverse variance weighted	3	-0.107422496982944	0.0414386185869165	0.0095328797731349	-0.1886421894133	-0.0262028045525877	0.898146128788155	0.828082750466774	0.974137510052525
3680	eqtl-a-ENSG00000106049	CRC	outcome	eqtl-a-ENSG00000106049	Inverse variance weighted	3	0.0911402793905806	0.031460559217504	0.00376786427162294	0.0294775833242729	0.152802975456888	1.09542265970407	1.02991634791232	1.16509540393788
4186	eqtl-a-ENSG00000109689	CRC	outcome	eqtl-a-ENSG00000109689	Inverse variance weighted	3	0.082128004570066	0.0359735678725723	0.0224297967082739	0.0116198115398242	0.152636197600308	1.08559476202688	1.01168758379584	1.16490110802628
4395	eqtl-a-ENSG00000111231	CRC	outcome	eqtl-a-ENSG00000111231	Inverse variance weighted	4	0.047552798151189	0.0187707492370829	0.0112979446611881	0.0107621296465065	0.0843434666558714	1.04870156916361	1.01082024967507	1.08800252222859
4450	eqtl-a-ENSG00000111554	CRC	outcome	eqtl-a-ENSG00000111554	Inverse variance weighted	3	-0.112403676072023	0.0443287834109209	0.0112228753998207	-0.199288091557428	-0.0255192605866179	0.893683426060684	0.819313821934487	0.974803603495688
4907	eqtl-a-ENSG00000114650	CRC	outcome	eqtl-a-ENSG00000114650	Inverse variance weighted	9	0.0964052754988951	0.0385535605505521	0.0123999087095367	0.020840296819813	0.171970254177977	1.10120526508388	1.0210589722507	1.18764250528589
5106	eqtl-a-ENSG00000115896	CRC	outcome	eqtl-a-ENSG00000115896	Inverse variance weighted	4	0.0660956918770021	0.0312114328611185	0.0342025450717417	0.00492128346920987	0.127270100284794	1.06832894267662	1.00493341287395	1.13572373566178
5778	eqtl-a-ENSG00000120889	CRC	outcome	eqtl-a-ENSG00000120889	Inverse variance weighted	3	-0.124162358589355	0.0322355838730955	0.000117292346345149	-0.187344102980623	-0.0609806141980883	0.883236428220374	0.829158371423738	0.940841478565756
6035	eqtl-a-ENSG00000123219	CRC	outcome	eqtl-a-ENSG00000123219	Inverse variance weighted	5	-0.0299547028742787	0.0145490646051862	0.0395062311204	-0.0584708695004437	-0.00143853624811376	0.970489492937456	0.943205716053168	0.998562497949185
6056	eqtl-a-ENSG00000123360	CRC	outcome	eqtl-a-ENSG00000123360	Inverse variance weighted	3	0.0833039898737949	0.0287609256909106	0.00377435593992955	0.02693257551961	0.13967540422798	1.08687215646416	1.0272985353584	1.14990048543671
6113	eqtl-a-ENSG00000123975	CRC	outcome	eqtl-a-ENSG00000123975	Inverse variance weighted	3	-0.0946862685166464	0.0436965417939576	0.0302420748587563	-0.180331490432803	-0.0090410466004895	0.909658278146191	0.834993373214525	0.99099970076924
6451	eqtl-a-ENSG00000125863	CRC	outcome	eqtl-a-ENSG00000125863	Inverse variance weighted	4	-0.100383505951789	0.0275701141490456	0.000271553573827764	-0.154420929683919	-0.04634608221966	0.904490474032538	0.856911245706465	0.954711496336048
6620	eqtl-a-ENSG00000127838	CRC	outcome	eqtl-a-ENSG00000127838	Inverse variance weighted	3	0.0952713455253412	0.0345168992256895	0.00577772557027559	0.0276182230429897	0.162924468007693	1.09995728312256	1.0280031415831	1.17694778911974
6648	eqtl-a-ENSG00000127954	CRC	outcome	eqtl-a-ENSG00000127954	Inverse variance weighted	4	-0.0488971880781483	0.0192003643401951	0.0108753039988529	-0.0865299021849307	-0.0112644739713659	0.952279030302988	0.917108124837939	0.988798732663115
6765	eqtl-a-ENSG00000128833	CRC	outcome	eqtl-a-ENSG00000128833	Inverse variance weighted	3	0.121622475939201	0.0416420005503806	0.00349281351206786	0.0400041548604554	0.203240797017947	1.12932767292275	1.0408150986249	1.22536749756429
6939	eqtl-a-ENSG00000130332	CRC	outcome	eqtl-a-ENSG00000130332	Inverse variance weighted	4	-0.0781626687432461	0.034814307437085	0.0247597463919994	-0.146398711319933	-0.00992662616655947	0.92481397597986	0.863813222404933	0.990122480165908
7240	eqtl-a-ENSG00000131941	CRC	outcome	eqtl-a-ENSG00000131941	Inverse variance weighted	3	-0.103140965190655	0.0481249632883496	0.0320978030384092	-0.19746589323582	-0.00881603714548947	0.90199981394345	0.820808135259825	0.991222710160485
7371	eqtl-a-ENSG00000132740	CRC	outcome	eqtl-a-ENSG00000132740	Inverse variance weighted	3	-0.0551251777079464	0.0218855710879063	0.0117758559073534	-0.0980208970402428	-0.01222945837565	0.946366676527203	0.906629957673252	0.987845017541236
7451	eqtl-a-ENSG00000133116	CRC	outcome	eqtl-a-ENSG00000133116	Inverse variance weighted	4	-0.095578581059285	0.0429492723513374	0.0260555369950467	-0.179759154867906	-0.0113980072506637	0.908846940692213	0.835471406403118	0.988666703941087
7528	eqtl-a-ENSG00000133704	CRC	outcome	eqtl-a-ENSG00000133704	Inverse variance weighted	3	-0.0514030311872835	0.0215887004935155	0.017264983984424	-0.0937168841545738	-0.0090891782199931	0.949895755760073	0.910540514199686	0.990952003496597
7677	eqtl-a-ENSG00000134453	CRC	outcome	eqtl-a-ENSG00000134453	Inverse variance weighted	3	0.120377435748536	0.0600765640106734	0.0450985945178968	0.00262737028761581	0.238127501209456	1.12792248951796	1.00263082484974	1.2688709650943
7773	eqtl-a-ENSG00000134996	CRC	outcome	eqtl-a-ENSG00000134996	Inverse variance weighted	3	0.0744932714407933	0.037076998040445	0.0445211688736744	0.00182235528152103	0.147164187600066	1.07733809456471	1.00182401678003	1.15854416600113
7918	eqtl-a-ENSG00000135698	CRC	outcome	eqtl-a-ENSG00000135698	Inverse variance weighted	4	0.0558041493120707	0.0237161856100632	0.0186227089050279	0.00932042551634688	0.102287873107794	1.05739057278477	1.00936399594202	1.10770230353881
7966	eqtl-a-ENSG00000135905	CRC	outcome	eqtl-a-ENSG00000135905	Inverse variance weighted	3	-0.0535946537337814	0.0258511569721411	0.0381535440947591	-0.104262921399178	-0.00292638606838495	0.94781622241338	0.900988377152101	0.99707789162558
8218	eqtl-a-ENSG00000136866	CRC	outcome	eqtl-a-ENSG00000136866	Inverse variance weighted	3	0.0769443909717974	0.0361514472393634	0.0333047336542143	0.00608755438264527	0.14780122756095	1.07998201797223	1.00610612119821	1.15928244006139
8364	eqtl-a-ENSG00000137496	CRC	outcome	eqtl-a-ENSG00000137496	Inverse variance weighted	3	0.150421151868805	0.0744132356265779	0.0432352648666271	0.00457121004071281	0.296271093696898	1.16232365444195	1.00458167395951	1.34483468362546
8553	eqtl-a-ENSG00000138411	CRC	outcome	eqtl-a-ENSG00000138411	Inverse variance weighted	3	0.101856169799869	0.041937759700282	0.015151139030847	0.019658160787316	0.184054178812421	1.10722420799531	1.01985265480444	1.20208094865031
8574	eqtl-a-ENSG00000138463	CRC	outcome	eqtl-a-ENSG00000138463	Inverse variance weighted	5	-0.0550268100814577	0.0248457205245374	0.0267779183774848	-0.103724422309551	-0.00632919785336431	0.946459772949723	0.901473689231291	0.993690789329526
8764	eqtl-a-ENSG00000139624	CRC	outcome	eqtl-a-ENSG00000139624	Inverse variance weighted	3	-0.0749361315123006	0.0240047005941279	0.00179793335754919	-0.121985344676791	-0.0278869183478098	0.927802741794256	0.885161340733111	0.972498332301758
9200	eqtl-a-ENSG00000142089	CRC	outcome	eqtl-a-ENSG00000142089	Inverse variance weighted	3	-0.0602593617452713	0.0303295401435897	0.0469422568226895	-0.119705260426707	-0.000813463063835534	0.941520307563996	0.887181885796023	0.999186867707546
9210	eqtl-a-ENSG00000142156	CRC	outcome	eqtl-a-ENSG00000142156	Inverse variance weighted	3	0.0954207453289894	0.0441055754601416	0.0305056480121335	0.00897381742711174	0.181867673230867	1.10012162880098	1.0090142028401	1.19945546331177
9461	eqtl-a-ENSG00000143748	CRC	outcome	eqtl-a-ENSG00000143748	Inverse variance weighted	4	0.0820121683837812	0.0408204096158759	0.0445268324685572	0.00200416553666447	0.162020171230898	1.08546901815278	1.00200617521877	1.17588396010865
9494	eqtl-a-ENSG00000143870	CRC	outcome	eqtl-a-ENSG00000143870	Inverse variance weighted	3	-0.0960763807842513	0.0392768685955888	0.0144398371368942	-0.173059043231605	-0.0190937183368972	0.908394629524628	0.841087952827735	0.981087412053555
9664	eqtl-a-ENSG00000145214	CRC	outcome	eqtl-a-ENSG00000145214	Inverse variance weighted	4	0.0612414088902199	0.0258989877566943	0.0180483073890503	0.010479392887099	0.112003424893341	1.06315553840892	1.01053449403205	1.11851669143885
10433	eqtl-a-ENSG00000151725	CRC	outcome	eqtl-a-ENSG00000151725	Inverse variance weighted	3	-0.0713349044365167	0.0363942175005265	0.0499886028431785	-0.142667570737549	-2.23813548476393e-06	0.931149993638481	0.867042251208802	0.99999776186702
10766	eqtl-a-ENSG00000154310	CRC	outcome	eqtl-a-ENSG00000154310	Inverse variance weighted	3	0.139802909424284	0.0537206258430474	0.00925720359319989	0.0345104827719111	0.245095336076657	1.15004711307153	1.03511287917146	1.27774312241465
10801	eqtl-a-ENSG00000154743	CRC	outcome	eqtl-a-ENSG00000154743	Inverse variance weighted	3	0.0510739537098231	0.0259637171770286	0.0491684618938201	0.000185068042847139	0.101962839376799	1.05240071934282	1.00018508516899	1.10734232143259
11114	eqtl-a-ENSG00000157551	CRC	outcome	eqtl-a-ENSG00000157551	Inverse variance weighted	3	-0.0627432624265629	0.0282436205357688	0.0263169724053661	-0.11810075867667	-0.007385766176456	0.939184566705657	0.888606513287402	0.992641441569993
11242	eqtl-a-ENSG00000158555	CRC	outcome	eqtl-a-ENSG00000158555	Inverse variance weighted	3	-0.0972864554426615	0.030573258540916	0.00146223059503399	-0.157210042182857	-0.0373628687024662	0.907296069007775	0.854524553763951	0.963326510877947
11347	eqtl-a-ENSG00000159202	CRC	outcome	eqtl-a-ENSG00000159202	Inverse variance weighted	3	0.0865557951996603	0.0369530533901591	0.019164387966464	0.0141278105549485	0.158983779844372	1.09041220578726	1.01422807970858	1.17231893133099
11515	eqtl-a-ENSG00000160285	CRC	outcome	eqtl-a-ENSG00000160285	Inverse variance weighted	3	-0.0474398812748748	0.0216926208363991	0.0287488529612961	-0.089957418114217	-0.0049223444355327	0.95366780470187	0.913970103013163	0.995089750448639
11625	eqtl-a-ENSG00000160963	CRC	outcome	eqtl-a-ENSG00000160963	Inverse variance weighted	3	-0.0613359493150788	0.0305681484881398	0.0447995837191594	-0.121249520351833	-0.00142237827832487	0.940507223938621	0.885812903667665	0.998578632822212
11808	eqtl-a-ENSG00000162437	CRC	outcome	eqtl-a-ENSG00000162437	Inverse variance weighted	4	0.0764858610407537	0.0376064312706112	0.0419666657177161	0.00277725575035564	0.150194466331152	1.07948692740759	1.00278111589782	1.16206020234093
12046	eqtl-a-ENSG00000163412	CRC	outcome	eqtl-a-ENSG00000163412	Inverse variance weighted	4	0.0474223087632286	0.023198320170536	0.0409325048183096	0.00195360122897816	0.0928910162974791	1.04856473366568	1.00195551075114	1.09734213634208
12152	eqtl-a-ENSG00000163682	CRC	outcome	eqtl-a-ENSG00000163682	Inverse variance weighted	3	0.0959949552681799	0.0456721520861732	0.0355684467599019	0.00647753717928046	0.185512373357079	1.10075351097371	1.00649856179463	1.20383509516448
12235	eqtl-a-ENSG00000163877	CRC	outcome	eqtl-a-ENSG00000163877	Inverse variance weighted	4	0.0690591340289565	0.0331380489850643	0.0371617046031967	0.00410855801823046	0.134009710039683	1.07149956936152	1.00411700971352	1.1434039220882
12371	eqtl-a-ENSG00000164305	CRC	outcome	eqtl-a-ENSG00000164305	Inverse variance weighted	3	-0.127318809675435	0.0347929964372761	0.000252882506706811	-0.195513082692496	-0.0591245366583736	0.880452930934809	0.822412584122859	0.942589374916338
12377	eqtl-a-ENSG00000164308	CRC	outcome	eqtl-a-ENSG00000164308	Inverse variance weighted	7	-0.0457516074231773	0.0212481743435915	0.0313028216182035	-0.0873980291366165	-0.00410518570973799	0.955279216989623	0.916312304043878	0.995903229046467
12644	eqtl-a-ENSG00000165548	CRC	outcome	eqtl-a-ENSG00000165548	Inverse variance weighted	3	0.0972642367230539	0.0334654789186531	0.00365607846901763	0.0316718980424939	0.162856575403614	1.10215156406531	1.03217878986011	1.17686788578192
12934	eqtl-a-ENSG00000166839	CRC	outcome	eqtl-a-ENSG00000166839	Inverse variance weighted	6	0.0440456607101097	0.0224421385172156	0.0496889418408041	5.90692163671483e-05	0.0880322522038522	1.04503007061418	1.00005907096099	1.09202334161966
12972	eqtl-a-ENSG00000166965	CRC	outcome	eqtl-a-ENSG00000166965	Inverse variance weighted	3	-0.0607387374797833	0.0281559519028358	0.0309880983550873	-0.115924403209341	-0.00555307175022521	0.941069073738914	0.890542542911056	0.994462318052636
13137	eqtl-a-ENSG00000167641	CRC	outcome	eqtl-a-ENSG00000167641	Inverse variance weighted	3	0.0778487349423754	0.0340918770625651	0.0224010473340029	0.0110286558997478	0.144668813985003	1.08095913495684	1.01108969571455	1.15565676952219
13188	eqtl-a-ENSG00000167775	CRC	outcome	eqtl-a-ENSG00000167775	Inverse variance weighted	3	-0.0794345614516183	0.0364864009818874	0.0294730705239998	-0.150947907376118	-0.00792121552711909	0.923638459551068	0.859892491548647	0.992110074627401
13206	eqtl-a-ENSG00000167850	CRC	outcome	eqtl-a-ENSG00000167850	Inverse variance weighted	3	-0.0433016273175011	0.0198491285346185	0.0291436501475191	-0.0822059192453534	-0.00439733538964888	0.957622501394589	0.921082270600734	0.995612318733626
13386	eqtl-a-ENSG00000168546	CRC	outcome	eqtl-a-ENSG00000168546	Inverse variance weighted	3	0.0648922865057867	0.0320436136247241	0.042854647465148	0.00208680380132743	0.127697769210246	1.06704408314727	1.00208898269176	1.13620955328857
13532	eqtl-a-ENSG00000169230	CRC	outcome	eqtl-a-ENSG00000169230	Inverse variance weighted	4	-0.0567172493470736	0.0271932435227623	0.0370048020718391	-0.110016006651688	-0.00341849204245956	0.944861191719117	0.895819796106316	0.996587344349016
13574	eqtl-a-ENSG00000169413	CRC	outcome	eqtl-a-ENSG00000169413	Inverse variance weighted	4	0.0579564246946994	0.0200488512387576	0.0038431103063135	0.0186606762667344	0.0972521731226643	1.0596688193119	1.01883587476348	1.10213826822947
13854	eqtl-a-ENSG00000170873	CRC	outcome	eqtl-a-ENSG00000170873	Inverse variance weighted	3	-0.0678030947921179	0.0277226507056368	0.0144545093974251	-0.122139490175166	-0.0134666994090698	0.934444452442583	0.885024907612648	0.986623570918628
13871	eqtl-a-ENSG00000170909	CRC	outcome	eqtl-a-ENSG00000170909	Inverse variance weighted	4	0.0483598368077581	0.0218502777036272	0.0268813302136064	0.00553329250864888	0.0911863811068673	1.04954825347666	1.00554862944651	1.09547316173285
14119	eqtl-a-ENSG00000172057	CRC	outcome	eqtl-a-ENSG00000172057	Inverse variance weighted	3	0.0415815747535552	0.0186160400828432	0.0255066177413156	0.00509413619118263	0.0780690133159279	1.04245819665356	1.00510713336337	1.08119727310435
14195	eqtl-a-ENSG00000172340	CRC	outcome	eqtl-a-ENSG00000172340	Inverse variance weighted	4	0.0697838461527507	0.0256377592421949	0.00649044918229478	0.0195338380380486	0.120033854267453	1.07227637953795	1.01972587179971	1.12753502280547
14221	eqtl-a-ENSG00000172469	CRC	outcome	eqtl-a-ENSG00000172469	Inverse variance weighted	3	-0.0701724319825314	0.0274523801159359	0.0105837145638946	-0.123979097009766	-0.0163657669552971	0.932233059251619	0.883398306355929	0.983767424624744
14236	eqtl-a-ENSG00000172543	CRC	outcome	eqtl-a-ENSG00000172543	Inverse variance weighted	3	-0.0768545535138024	0.025077591047761	0.00217909926697406	-0.126006631967414	-0.0277024750601907	0.926024530826235	0.881608999961868	0.972677719634258
14250	eqtl-a-ENSG00000172594	CRC	outcome	eqtl-a-ENSG00000172594	Inverse variance weighted	3	-0.0672041896221824	0.0223600839079969	0.00265107266665074	-0.111029954081856	-0.0233784251625085	0.935004263676357	0.894911942261976	0.976892733024948
14267	eqtl-a-ENSG00000172728	CRC	outcome	eqtl-a-ENSG00000172728	Inverse variance weighted	5	0.0724230559922963	0.0280175094958333	0.00974012378907541	0.0175087373804631	0.127337374604129	1.07511007962929	1.01766291381998	1.13580014327315
14439	eqtl-a-ENSG00000173588	CRC	outcome	eqtl-a-ENSG00000173588	Inverse variance weighted	3	0.167710492451665	0.0587674616908987	0.00431999259072063	0.0525262675375037	0.282894717365827	1.18259419113873	1.0539302458672	1.32696544804474
14509	eqtl-a-ENSG00000174004	CRC	outcome	eqtl-a-ENSG00000174004	Inverse variance weighted	3	0.0867369600458178	0.0313824304791336	0.00571202807612731	0.0252273963067158	0.14824652378492	1.0906097680419	1.02554829990712	1.15979877910785
14576	eqtl-a-ENSG00000174482	CRC	outcome	eqtl-a-ENSG00000174482	Inverse variance weighted	4	0.160354645970272	0.0653126841184884	0.01408125593315	0.0323417850980349	0.288367506842509	1.17392712570044	1.03287046471659	1.33424755913942
15428	eqtl-a-ENSG00000180198	CRC	outcome	eqtl-a-ENSG00000180198	Inverse variance weighted	3	0.0748399124341371	0.0321845532952958	0.0200539808032732	0.0117581879753572	0.137921636892917	1.07771160884592	1.01182758720392	1.14788559486784
15984	eqtl-a-ENSG00000183734	CRC	outcome	eqtl-a-ENSG00000183734	Inverse variance weighted	3	-0.0572185042535765	0.0286606377949521	0.0458888565110667	-0.113393354331683	-0.00104365417547033	0.944387694092222	0.892799404523497	0.998956890242138
16044	eqtl-a-ENSG00000184113	CRC	outcome	eqtl-a-ENSG00000184113	Inverse variance weighted	3	-0.0800261032444717	0.0250793951170935	0.00141825245358752	-0.129181717673975	-0.0308704888149683	0.923092250369464	0.878814254952638	0.969601139137284
16352	eqtl-a-ENSG00000185885	CRC	outcome	eqtl-a-ENSG00000185885	Inverse variance weighted	4	0.0726654206059572	0.0348845851614486	0.0372490556221253	0.00429163368951795	0.141039207522396	1.07537067984725	1.0043008559375	1.15146979337743
16457	eqtl-a-ENSG00000186470	CRC	outcome	eqtl-a-ENSG00000186470	Inverse variance weighted	3	-0.0450949454154068	0.0218504221942192	0.0390364916819738	-0.0879217729160765	-0.00226811791473715	0.955906718563906	0.915832516828345	0.997734452321134
16645	eqtl-a-ENSG00000188000	CRC	outcome	eqtl-a-ENSG00000188000	Inverse variance weighted	3	-0.0493432102479121	0.016942182881771	0.0035860901430899	-0.0825498886961833	-0.0161365317996409	0.951854387450775	0.920765500920616	0.98399296455331
16718	eqtl-a-ENSG00000188404	CRC	outcome	eqtl-a-ENSG00000188404	Inverse variance weighted	4	-0.0555905450164759	0.0223803654565698	0.0129953024681606	-0.0994560613113527	-0.011725028721599	0.94592637087394	0.905329727995644	0.98834344156105
17140	eqtl-a-ENSG00000196821	CRC	outcome	eqtl-a-ENSG00000196821	Inverse variance weighted	3	-0.0735374204903678	0.0331665812264288	0.0266084460943344	-0.138543919694168	-0.00853092128656723	0.929101377711849	0.870625012845113	0.991505363767474
17145	eqtl-a-ENSG00000196839	CRC	outcome	eqtl-a-ENSG00000196839	Inverse variance weighted	3	-0.0701457806299852	0.0351690380613873	0.0460939191567518	-0.139077095230304	-0.00121446602966602	0.93225790485462	0.87016094061409	0.998786271135752
17160	eqtl-a-ENSG00000196922	CRC	outcome	eqtl-a-ENSG00000196922	Inverse variance weighted	3	0.0491620417335314	0.024765964841616	0.0471372773214786	0.000620750643964142	0.0977033328230988	1.05039054405509	1.00062094334952	1.10263562078468
17190	eqtl-a-ENSG00000197020	CRC	outcome	eqtl-a-ENSG00000197020	Inverse variance weighted	3	-0.0670001001005847	0.0224011959610083	0.00278141802192185	-0.110906444184161	-0.0230937560170084	0.935195107723195	0.895022479570496	0.977170863830254
17375	eqtl-a-ENSG00000197586	CRC	outcome	eqtl-a-ENSG00000197586	Inverse variance weighted	3	-0.149383620051585	0.050906279845769	0.00334103701255746	-0.249159928549292	-0.0496073115538776	0.861238663098678	0.779455306259682	0.951603034656722
17489	eqtl-a-ENSG00000197992	CRC	outcome	eqtl-a-ENSG00000197992	Inverse variance weighted	4	-0.0629532144649675	0.0266128710964012	0.0180048883993862	-0.115114441813914	-0.0107919871160211	0.938987403689551	0.891264140185318	0.989266037455872
18080	eqtl-a-ENSG00000204623	CRC	outcome	eqtl-a-ENSG00000204623	Inverse variance weighted	3	0.105770787468153	0.0534992972009412	0.0480359746216619	0.000912164954308473	0.210629409981998	1.11156706220369	1.00091258110328	1.23445479365858
18088	eqtl-a-ENSG00000204634	CRC	outcome	eqtl-a-ENSG00000204634	Inverse variance weighted	3	-0.0844588656914947	0.0313452258275662	0.00705000313624881	-0.145895508313524	-0.023022223069465	0.919009457417887	0.864248005198252	0.977240766242531
18273	eqtl-a-ENSG00000206190	CRC	outcome	eqtl-a-ENSG00000206190	Inverse variance weighted	4	-0.0966684443460735	0.0317587282134957	0.00233580382086649	-0.158915551644525	-0.0344213370476219	0.907856961347306	0.853068396150541	0.966164338036638
19037	eqtl-a-ENSG00000224397	CRC	outcome	eqtl-a-ENSG00000224397	Inverse variance weighted	3	-0.160777602863777	0.0362540444868688	9.21794420196407e-06	-0.23183553005804	-0.0897196756695141	0.851481417080075	0.793076549834889	0.914187418331352
19179	eqtl-a-ENSG00000225783	CRC	outcome	eqtl-a-ENSG00000225783	Inverse variance weighted	3	-0.0535974629397088	0.0271539807369424	0.0484005689489762	-0.106819265184116	-0.000375660695301636	0.94781355980617	0.898688082538468	0.999624409856343
19231	eqtl-a-ENSG00000226124	CRC	outcome	eqtl-a-ENSG00000226124	Inverse variance weighted	3	-0.086159612499268	0.0341272425983266	0.0115810966546826	-0.153049007991988	-0.0192702170065479	0.917447783399354	0.858087667627366	0.980914266710928
20487	eqtl-a-ENSG00000241839	CRC	outcome	eqtl-a-ENSG00000241839	Inverse variance weighted	3	0.0736851482419932	0.0313780321060043	0.0188591381640434	0.0121842053142248	0.135186091169762	1.07646782434768	1.01225873513174	1.14474979235919
20679	eqtl-a-ENSG00000244731	CRC	outcome	eqtl-a-ENSG00000244731	Inverse variance weighted	3	-0.0890195097258708	0.0376260021554892	0.0179861066375326	-0.16276647395063	-0.0152725455011119	0.914827725362205	0.849789613256183	0.984843488360083
20932	eqtl-a-ENSG00000250274	CRC	outcome	eqtl-a-ENSG00000250274	Inverse variance weighted	3	-0.0823538196406621	0.0341225630692437	0.0158013811871896	-0.14923404325638	-0.0154735960249445	0.920946052242423	0.861367494052631	0.984645504963855
21054	eqtl-a-ENSG00000251661	CRC	outcome	eqtl-a-ENSG00000251661	Inverse variance weighted	3	-0.0561100198660973	0.026983084151457	0.0375758539824919	-0.108996864802953	-0.00322317492924159	0.945435113523644	0.8967332289292	0.996782013922714
21148	eqtl-a-ENSG00000254184	CRC	outcome	eqtl-a-ENSG00000254184	Inverse variance weighted	3	0.0844737012934089	0.0378352958117565	0.0255707641001127	0.0103165215023661	0.158630881084452	1.08814422706995	1.01036992028223	1.17190529442416
21212	eqtl-a-ENSG00000254802	CRC	outcome	eqtl-a-ENSG00000254802	Inverse variance weighted	3	0.0752530083830416	0.0356817119679841	0.0349439095164991	0.00531685292579265	0.14518916384029	1.07815689911309	1.00533101247193	1.15625827183722
21255	eqtl-a-ENSG00000255026	CRC	outcome	eqtl-a-ENSG00000255026	Inverse variance weighted	3	0.105827973541436	0.043762520377896	0.0155960840803675	0.0200534336007595	0.191602513482112	1.11163063017675	1.02025585451429	1.21118898997687
21293	eqtl-a-ENSG00000255389	CRC	outcome	eqtl-a-ENSG00000255389	Inverse variance weighted	4	0.0628897442073696	0.0301629390724583	0.0370692516570235	0.00377038362535135	0.122009104789388	1.06490942032615	1.00377750046328	1.1297643880003
21424	eqtl-a-ENSG00000256862	CRC	outcome	eqtl-a-ENSG00000256862	Inverse variance weighted	3	0.0531417347344543	0.0200179098899047	0.00793767428128872	0.0139066313502412	0.0923768381186675	1.05457910501669	1.01400377835483	1.09677805199324
21872	eqtl-a-ENSG00000261000	CRC	outcome	eqtl-a-ENSG00000261000	Inverse variance weighted	3	-0.0787376847430937	0.0258663865357259	0.00233443016584676	-0.129435802353116	-0.028039567133071	0.924282346009307	0.878590990079936	0.972349892942496
22244	eqtl-a-ENSG00000267100	CRC	outcome	eqtl-a-ENSG00000267100	Inverse variance weighted	3	0.140817175691039	0.0539760685126429	0.00908386482574718	0.0350240814062589	0.246610269975819	1.15121415881101	1.03564464827885	1.27968028575194
